# Supplementary material for: Spatiotemporal Transformer Neural Network for Time-Series Forecasting
Source: Entropy (Basel). 2022 Nov 14;24(11):1651. doi: 10.3390/e24111651 (PMC9689721; doi:10.3390/e24111651)
Supplement: Supplementary file 1 [file entropy-24-01651-s001.zip]

Archive with 1 entries (1 files):
- entropy-1878274-supplementary.pdf
